# Supplementary material for: Locus-specific human endogenous retroviruses reveal lymphoma subtypes
Source: iScience. 2025 Apr 28;28(6):112541. doi: 10.1016/j.isci.2025.112541 (PMC12141099; doi:10.1016/j.isci.2025.112541)
Supplement: Table S2. Top 10 differentially expressed HERVs in each B-cell subtype in the B-AG dataset, related to Figure 1 [file mmc2.xlsx]

## Sheet: Sheet2
Supplementary Table 2: Top 10 differentially expressed HERVs in each B-cell subtype in the B-AG dataset
Cell Type	baseMean	log2FoldChange	lfcSE	pvalue	padj	locus
BMPC	10.8887	4.37785	0.337679	1.94e-38	2.17e-35	HML2_20q11.22
BMPC	46.2145	3.88647	0.304924	3.29e-37	1.84e-34	MER4_9p13.3a
BMPC	20.9878	3.44466	0.272345	1.15e-36	4.26e-34	MER4_9p13.3b
BMPC	44.8271	2.35333	0.191485	1.03e-34	2.86e-32	HERVP71A_15q24.2
BMPC	6.79069	7.07316	0.662262	1.26e-26	2.81e-24	ERV316A3_15q25.2a
BMPC	9.19435	3.84512	0.368854	1.92e-25	3.56e-23	ERV316A3_5q15a
BMPC	55.7281	2.74673	0.263969	2.34e-25	3.73e-23	ERVLE_4q31.3a
BMPC	36.4029	2.78409	0.277986	1.31e-23	1.82e-21	HERVW_2q24.3
BMPC	166.558	-3.77888	0.382135	4.65e-23	5.76e-21	ERVLE_6q22.31b
BMPC	11.2036	7.51599	0.763603	7.36e-23	8.21e-21	HERVL18_7q31.32
DZ	314.965	2.9449	0.219421	4.54e-41	5.06e-38	HERV3_14q32.33
DZ	11.0316	4.1908	0.342621	2.11e-34	1.18e-31	HERVFH21_1p36.31
DZ	69.0712	3.22245	0.299355	5.06e-27	1.88e-24	MER61_3q13.11
DZ	36.116	3.24496	0.304036	1.36e-26	3.8e-24	HERVFH21_7q11.21
DZ	24.597	3.7559	0.360766	2.21e-25	4.93e-23	HARLEQUIN_19p12b
DZ	10.7289	3.31205	0.335353	5.27e-23	9.8e-21	HERVL_1q23.3a
DZ	7.64191	4.00059	0.418539	1.2e-21	1.9e-19	MER4_2q14.1b
DZ	99.9826	3.81395	0.399572	1.36e-21	1.9e-19	HERVL_12p13.1b
DZ	6.50233	4.54297	0.479521	2.69e-21	3.34e-19	ERV316A3_Xp21.2
DZ	260.456	1.5053	0.159251	3.31e-21	3.69e-19	HML5_12q23.1
LZ	112.253	1.75835	0.16973	3.78e-25	4.22e-22	HERVI_15q25.1
LZ	26.4997	3.21165	0.316343	3.23e-24	1.8e-21	ERVLB4_6p23
LZ	51.5933	2.17518	0.228836	1.99e-21	7.41e-19	ERVLB4_8p21.3b
LZ	74.7588	2.24409	0.245626	6.47e-20	1.8e-17	MER101_2p25.2
LZ	198.648	1.63212	0.179629	1.03e-19	1.91e-17	HERVH_2p14b
LZ	314.965	1.99906	0.219882	9.77e-20	1.91e-17	HERV3_14q32.33
LZ	41.7092	3.78914	0.44763	2.56e-17	2.86e-15	ERV316A3_2q35i
LZ	15.9321	2.64052	0.325233	4.71e-16	4.37e-14	MER41_4q31.1
LZ	99.9826	3.19395	0.399969	1.4e-15	1.2e-13	HERVL_12p13.1b
LZ	76.5627	1.52153	0.190932	1.6e-15	1.27e-13	HML5_3q26.2
MB	25.5376	4.01253	0.446042	2.34e-19	2.41e-16	ERVLB4_14q23.3
MB	54.6747	2.32886	0.316504	1.87e-13	9.6e-11	HERVL_2p12a
MB	69.0712	2.09875	0.296586	1.48e-12	4.28e-10	MER61_3q13.11
MB	19.8407	2.4367	0.345138	1.66e-12	4.28e-10	HARLEQUIN_5q33.3
MB	4.11604	3.50126	0.506111	4.58e-12	9.43e-10	ERVLE_9q21.31d
MB	23.2969	2.4589	0.365135	1.65e-11	2.83e-09	MER61_19p12c
MB	26.8515	2.19928	0.328644	2.2e-11	3.24e-09	HERVFRD_2p12a
MB	24.597	2.31764	0.360775	1.33e-10	1.52e-08	HARLEQUIN_19p12b
MB	68.1825	1.69218	0.267989	2.71e-10	2.54e-08	HML2_1q22
MB	16.0937	2.17571	0.374095	6.03e-09	4.77e-07	PABLB_7q11.21
NB	260.162	-5.3431	0.484968	3.15e-28	3.51e-25	HERVL18_11q14.2b
NB	68.1825	3.36527	0.313184	6.23e-27	3.47e-24	HML2_1q22
NB	54.6747	3.62913	0.340567	1.63e-26	6.07e-24	HERVL_2p12a
NB	26.8515	3.52391	0.353509	2.1e-23	5.84e-21	HERVFRD_2p12a
NB	198.648	-2.17179	0.220527	6.98e-23	1.56e-20	HERVH_2p14b
NB	97.3159	-1.82464	0.208217	1.9e-18	3.53e-16	HERVH_15q26.3b
NB	102.488	-2.87228	0.332709	5.98e-18	9.52e-16	HERVP71A_3p26.1
NB	102.365	-2.07254	0.247057	4.91e-17	6.84e-15	ERVLE_2p14b
NB	123.701	2.16856	0.26301	1.65e-16	2.04e-14	HERV9_6q25.1
NB	47.5824	1.77031	0.218062	4.73e-16	5.27e-14	HERVK11_1q23.3a
PB	160.784	3.08148	0.174424	7.58e-70	8.45e-67	HML3_1q25.2
PB	18.6472	4.95495	0.331774	1.96e-50	1.09e-47	HERVP71A_8q24.13
PB	102.488	3.98136	0.280154	7.79e-46	2.9e-43	HERVP71A_3p26.1
PB	74.2731	2.85272	0.224215	4.4e-37	1.23e-34	HML2_1q23.3
PB	44.8271	1.88966	0.15791	5.31e-33	1.18e-30	HERVP71A_15q24.2
PB	18.9633	4.81597	0.436538	2.67e-28	4.97e-26	HML3_8q24.13
PB	7.1632	5.5118	0.509567	2.87e-27	4.57e-25	ERVLB4_15q13.3a
PB	102.365	2.25871	0.222866	3.87e-24	5.39e-22	ERVLE_2p14b
PB	13.8075	4.28984	0.432588	3.52e-23	4.36e-21	LTR25_3q24a
PB	194.639	-2.14728	0.217047	4.46e-23	4.97e-21	ERVL_16p12.2
