# Supplementary material for: Locus-specific human endogenous retroviruses reveal lymphoma subtypes
Source: iScience. 2025 Apr 28;28(6):112541. doi: 10.1016/j.isci.2025.112541 (PMC12141099; doi:10.1016/j.isci.2025.112541)
Supplement: Table S3. Top genes and HERVs from the B-AG dataset used to create B-cell-specific sets for HAGSEAS analysis, related to Figure 3 [file mmc3.xlsx]

## Sheet: Sheet1
Supplementary Table 3: Top genes and HERVs from the B-AG dataset used to create B-cell-specific sets for HAGSEAS analysis
DZ	LZ	PB	BMPC	NB	MB
NOL9	TMEM131L	CALCOCO1	SPTBN2	CD72	SESN3
BCL7A	CD22	RP11-16E12.2	SCARB2	COL19A1	PARP15
DCK	SWAP70	FBH1	SPAG4	MACF1	L1FLnI_3q13.2a
TMEM131L	LCP1	SLC17A9	FOXO3	TREML2	FCRL4
DPY19L2P2	RFTN1	WDR45	ABCB9	SMAD3	L1FLnI_9q21.31k
ABR	MYO1E	CNKSR1	AMPD1	PARP15	CD96
POLH	BCL7A	AF127936.3	BMP6	TRIM22	NLRC5
BACH2	EBF1	TMEM39A	TLCD4	CR2	BANK1
MFHAS1	LCK	SPAG4	SCNN1B	SESN3	MCOLN2
GCSAM	PTK2	MCEE	ITGA8	EML4	TTC39C
DNASE1	IRAG2	IGHV4-61	BTD	CD47	CENPK
SGO1	LMO2	LINC02576	FXN	BANK1	DEK
NCAPD2	SORL1	RP11-114N1.1	FBXW7	L3MBTL3	MS4A1
CTB-193M12.5	CD72	PLPP5	MEI1	MGAT5	PIK3R6
HES6	HIVEP3	SSR4	ISCU	FMNL3	TMEM273
FANCD2	BCL6	GMPPA	MOXD1	CLEC17A	FCMR
TMPO-AS1	MCOLN2	TNFRSF17	ANKRD28	FCMR	CCDC141
TRIM59	IRF8	HML3_1q25.2	MTCYBP41	TRAF3IP3	ZBTB32
HAUS8	MS4A1	SIL1	TBCEL	DTX3L	NAPSB
DTX1	WEE1	SELENOM	RP11-720D4.2	KCNG1	SPIB
SLC6A6	LYSMD2	RUSF1	FER1L4	ABCB4	ITGAM
SLC9A7	PAX5	IGKV3-11	L1FLnI_5q21.3u	RP11-421L21.3	EPHA4
FAM241A	MARCKSL1	MLKL	HDLBP	PARP9	CDK5R1
RNF19B	ZC3H12D	CTD-2227E11.1	RNF207	RP11-429O22.1	WDR76
IL4R	BICDL1	FICD	KCNH2	GPR174	TRIM22
SSBP2	TMED8	MBNL2	FICD	L1FLnI_3q21.1c	CD1C
CRACD	TMOD2	PPP1R3B	CCPG1	PDE7B	CCR1
RCCD1	GCNT2	BET1L	CRELD2	LINC02397	TESPA1
CDK19	PIK3AP1	MTMR9LP	LMNA	VAV3	SYNPO
RUBCNL	DCK	DQX1	EPHA10	S1PR1	CDCA7
SLX4	ANKRD33B	NOL3	MINAR1	GAPT	FAM111B
IRF8	SYT11	CD79A	DENND2C	PPFIBP1	SIGLEC6
C21orf58	SYPL1	DENND6B	SEL1L	LPGAT1	BHLHE40-AS1
REXO5	GPR18	C1GALT1C1	CTSF	LINC00926	UST
RRM2B	HLA-DMB	IGKV3-15	PPFIA3	MYO7B	ZBED2
SGPP1	HTR3A	ATF6	REPS2	PLEKHA1	CSF1
ARHGEF39	GCNT1	SELENOS	RP11-44D5.1	TRAF5	GINS2
CRYBG1	CR2	BTG2	H1-10-AS1	STEAP1B	NCR3
JPT1	VNN2	STARD5	MDK	UST	L1FLnI_9q21.31i
KNSTRN	PANK1	MZB1	L1FLnI_10p13e	ABCB1	ITGAX
TACC3	CLEC17A	QPCTL	OS9	SH3BP2	WDHD1
RAD21	PUS10	FNDC3A	CCR2	MMP17	MYO1F
HMGN2	ARHGAP17	OSBPL3	CYFIP1	LAIR1	DHFR
TCL1A	ALOX5AP	IFNG-AS1	ACADVL	PCDH9	AHNAK2
APBB2	LHFPL2	TMC3-AS1	ASS1	C1orf162	TRAC
SUGCT	SLC16A2	ZBP1	NOL3	RP11-861A13.2	BRIP1
RBBP7	WDR76	ST6GAL1	SIL1	PARP14	CNR2
CIT	RGS8	ERN1	ZCCHC24	HPSE	SCML4
RASAL1	STAT6	IGKC	GRIK4	CRTC3	EPHB6
RACGAP1	MAML3	FBXW7	PDK1	FAM117B	TNR
MTA3	SERPINA9	PLD3	EIF2AK4	TMC8	CLNK
CKAP5	IL4R	LINC02352	INPP4A	DDX60L	BICDL1
RFTN1	P2RY12	CRELD2	GLDC	LBH	RP1-47M23.3
BCL6	BRI3BP	SERP1	CDC14B	SP110	H1-1
WEE1	PHF6	ACADVL	RAPGEF2	SHISAL2A	MCM4
CNTROB	PRAMENP	IGKV2-24	MB21D2	SCN3A	L1FLnI_9q21.31h
RMI2	MED12L	ARFGAP3	KIF13B	CEPT1	CCR7
BRI3BP	TMEM159	CFAP54	PLPP5	RASGRP2	NPAP1P4
KANK2	SPRED2	SLAMF7	LTK	FGR	TNFRSF1B
TMPO	FAM81A	FBXO16	SLC6A9	AC002480.4	CDC45
NDC1	LTA	APOL2	C11orf80	ITGA4	RP11-712B9.2
CFAP251	LAT2	EIF2AK4	BMI1	ARMH1	ERVLB4_14q23.3
TERF2	CD80	RWDD2A	LDLR	RP11-564A8.4	BHLHE40
CENPK	RP11-203B7.2	OGT	RIPOR3	SELL	CELF2-AS1
KIF22	SGPP1	TXNDC11	CALCOCO1	BTLA	CENPI
MCUB	SPIB	PPCDC	IGHV4-61	L1FLnI_6q13i	SELL
FAM83D	PHLPP1	ADA2	P3H3	DOP1B	PIK3R5
SLC35E3	RAPGEF5	AC026202.3	C12orf73	NIBAN3	FGR
TIMELESS	SH3RF1	IGHV4-28	SLC17A9	SPRY1	FAM81A
KDM1B	CENPK	IGLV3-21	L1FLnI_15q25.2a	L1FLnI_3q13.2a	FUT7
HMGB2	AFF2	MEI1	SAR1B	C12orf42	GPR34
ZNF831	CTD-2325P2.3	HERVP71A_8q24.13	TPM4	MACROD2	L1FLI_6p22.3
CENPI	RMI2	DENND2C	PLOD3	DENND11	MCM6
DEK	PAG1	SEL1L	PHLPP2	TGFBR2	E2F8
NCAPG2	HLA-DOA	ACP2	PLEKHN1	RBMS1	RMI2
GIHCG	NAPSB	IGLV1-47	RRAGD	MS4A1	XRCC2
PEX5	GALNT14	HM13	KIF19	HVCN1	ARAP2
AICDA	MYBL1	GMPPB	HOMER3	FCER2	GAPT
WDR76	TESPA1	GALK2	MYO5B	DNAH11	KYNU
UBE2C	BPNT1	CPEB4	CFLAR	ESAM	MCM2
PEG10	SAMD15	IGKV3-20	FNDC3A	MAML2	RRM2
CCNB2	CNR2	NKX6-3	ERN1	IFNGR1	MCM10
STMN1	SIGLEC10	CHPF	SLC41A2	ZBTB37	RP11-403N16.3
PTTG1	ACTN2	REXO2	MYO5C	RP11-564A8.8	SLC37A2
MYO1E	FEZ1	MANEA	IGHV3OR16-13	L1FLnI_5q11.2ta	ORC1
SMARCA4	L1FLnI_4q31.22d	ALG2	IGHV3OR16-8	P2RY14	NT5C3AP2
TROAP	FGD6	FER1L4	PPCDC	GCNT1	BRCA1
ZNF106	CAMK1	SAR1B	SLC38A4	GVINP1	EXO1
CENPO	LPP-AS2	SEC61A1	IGHV3OR16-17	SLC38A11	RAB31
LBR	SGO1	IGKV1-16	ARMC2	MTSS1	DSCC1
CDCA7	ASAP3	IGHV4-59	FAM13A	CHML	CDCA5
CKAP2	L1FLnI_14q32.13a	MINAR1	ABHD2	CD22	EML4-AS1
SLC2A5	BRIP1	CTD-2240J17.5	MYO1D	RP11-452F19.4	LTB
PSRC1	IL7	IGHV1-18	RPS27AP8	SNX18	CAPG
LINC01991	ZNF608	LINC00698	SELENOM	CR1	AC008697.1
PTK2	LINC02099	TMEM214	FBH1	CELF2-AS1	L1CAM
EZR	DEF8	CCPG1	ITPRIP	CNR2	H2BC13
KIF20A	FCRL3	FKBP11	PSAP	ZNF528-AS1	ASF1B
CCNB1	LPP	FBXL8	PIP5KL1	GBP4	CTD-2509G16.5
SPDL1	DMD	CHPF2	C16orf54	MARCHF1	RASGRP2
PAX5	HOPX	L1FLnI_3q23t	RAB3D	IL24	ESCO2
HMGN2P46	CDCA7	RP1-134E15.3	IGHV3OR16-9	HML2_1q22	ADAMTS6
SLC30A4	VAV3	ARMCX3	GOLGA2	RP11-281P23.3	H2BC9
STIL	REL	PDIK1L	RAB36	FAM177B	TK1
NUF2	WDHD1	ACOXL	LINC02711	SP100	LINC01991
TPX2	DEK	GLRX	VPS37B	CTNND1	GPR82
CKS1B	MAST2	HERVP71A_3p26.1	CSGALNACT1	PAXIP1-AS2	TNFSF12
MYBL1	U62631.5	DERL3	FAM114A1	CD1A	LFNG
DBF4B	B3GALNT1	ARF4	ATP8B2	RP3-323N1.2	CD80
CTPS2	FCRLA	FNDC3B	FNDC3B	LIX1-AS1	POC1A
DNMT3B	HLA-DRA	EDEM2	LYPD6B	CASP4LP	AICDA
KIF18B	L1FLnI_15q22.2a	MINDY1	BMP8B	ZNF528	CCNA2
POU4F1	CAMK2B	PGM3	TTLL7	ZBTB16	CCNB1
ARL6IP1	KCNMB4	RP11-294C11.2	PERP	SATB1-AS1	CR1
ESPL1	EPS15-AS1	IGKV1-12	NPC2	DDX60	CCR5
FOXM1	CDK5R1	RPN2	IGF1	ARHGAP15	OSTN-AS1
C1orf112	SNX29P1	IGHV3-21	TXNDC11	JAM3	RP11-403N16.4
SYBU	HELLS	NXPE3	CTD-2653D5.1	CD1C	CXCR3
FBXO43	SLC1A1	RAB3D	CLPTM1L	BEND5	TTC24
ERCC6L	RP13-786C16.1	MIR5571	PECAM1	ABAT	DTL
WDR62	RP11-231C14.7	IGHV3-30	RAPGEF3	DEXI	TNFRSF13B
NDC80	AC023590.1	XBP1	RDX	MX2	CLSPN
DEPDC1B	AC073043.1	IGHV4-39	HEXB	HHEX	TGM2
NEIL1	BCL2A1	METTL7A	GPR176	ZCCHC18	RP3-323N1.2
TRAF5	L1FLnI_4q13.3j	AFF1	CASP10	AC104530.1	AHNAK
ALPK1	LINC01991	LARP1B	PRDX4	RHOBTB1	CIITA
CDKN3	RP11-415F23.5	L1FLnI_5q33.3l	FAM174A	HS3ST1	PREX1
AURKB	LRRC32	PLEKHN1	UAP1	CCDC141	SCIMP
CENPN	TCL1A	IGHJ5	HSP90B1	PRICKLE1	PCLAF
DNMT1	TMEM229B	C1R	RP11-665E10.2	L1FLnI_1q32.2e	DDX60L
CENPH	CFAP20DC	TXNDC15	ARID3B	PEAK1	CDC20
KIFC1	PXDN	PRDX4	TMEM59	ARAP2	CALHM2
BCAS4	RPRD1B	CLIP4	RBM47	L1FLnI_4q32.2i	DMC1
KIF2C	LDHAL6B	ZCCHC24	CD63	TPK1	E2F1
GTSE1	NLRP4	JCHAIN	SELENOS	L1FLnI_11q12.1v	AURKB
RAD51AP1	ANKLE1	IGKV4-1	ELL2	MOB3B	H2BC10
CENPL	LINC02137	SRPRB	FKBP11	EML4-AS1	NPAP1P6
CDC25C	ADARB1	ERVLE_2p14b	WDR45	RP11-35G9.3	RIN3
AFF2	GPR137B	TMC3	SLAMF7	PTPRK	PLAC4
CCNA2	DLGAP1	LINC02227	WIPI1	IFNK	ZWINT
CDK1	PCDHGC4	RBM47	TCN2	P2RY10	CD247
CDCA2	RP11-131H24.4	LINC01485	FGFRL1	BCL11A	KIFC1
NEIL3	UGT8	PREB	UBE2QL1	GPR65	SERPINB6
DHFR	KIF5C	IL10RA	JSRP1	HLA-DMB	H1-5
HJURP	SCIMP	IGHV3OR16-9	SCAMP5	BTBD6P1	H4C13
FAM81A	CIITA	PIM2	B9D1	TTC24	PBK
NSD2	E2F8	PDIA4	ZNF275	HLA-DPB1	CCL22
DCP2	EBI3	IGKV3D-11	SEPTIN10	HLA-DOA	STMN1
TTK	LINC01857	RP11-490O6.2	BCL2	ST3GAL1	CHAF1B
IQGAP3	RGS13	B9D1	TMEM63B	C8orf37	ACP5
HERV3_14q32.33	HERVI_15q25.1	HML3_1q25.2	HML2_20q11.22	HML2_1q22	ERVLB4_14q23.3
HERVFH21_1p36.31	ERVLB4_6p23	HERVP71A_8q24.13	MER4_9p13.3a	HERVL_2p12a	HERVL_2p12a
MER61_3q13.11	ERVLB4_8p21.3b	HERVP71A_3p26.1	MER4_9p13.3b	HERVFRD_2p12a	MER61_3q13.11
HERVFH21_7q11.21	MER101_2p25.2	HML2_1q23.3	HERVP71A_15q24.2	HERV9_6q25.1	HARLEQUIN_5q33.3
HARLEQUIN_19p12b	HERVH_2p14b	HERVP71A_15q24.2	ERV316A3_15q25.2a	HERVK11_1q23.3a	ERVLE_9q21.31d
HERVL_1q23.3a	HERV3_14q32.33	HML3_8q24.13	ERV316A3_5q15a	PRIMA41_Yq11.223a	MER61_19p12c
MER4_2q14.1b	ERV316A3_2q35i	ERVLB4_15q13.3a	ERVLE_4q31.3a	HML5_Yq11.223e	HERVFRD_2p12a
HERVL_12p13.1b	MER41_4q31.1	ERVLE_2p14b	HERVW_2q24.3	HUERSP2_6p22.3	HARLEQUIN_19p12b
ERV316A3_Xp21.2	HERVL_12p13.1b	LTR25_3q24a	HERVL18_7q31.32	MER4B_20q13.12	HML2_1q22
HML5_12q23.1	HML5_3q26.2	HERVL40_11q13.4b	MER101_19q13.2c	PRIMA41_Yq11.223b	PABLB_7q11.21
HERVL66_19p12f	HERVE_11q13.4c	HARLEQUIN_11q13.4	HERVH_9p13.3b	ERV316A3_6q24.1a	HERVL_5q12.3
HML5_Xq11.2a	HUERSP2_22q11.22	MER4_22q12.3	HERVP71A_8q24.13	HERVIP10FH_2p14	HERVH_9q21.31a
ERVLB4_8p21.3b	HERVL18_11q22.3	HERVL40_19q13.33	HERVL18_11q14.2b	ERVLB4_6p23	MER4_19p12a
MER61_19p12c	HERVL_3q13.11c	HUERSP2_19q13.2	ERV316A3_17q24.3a	HERVK11_1q23.3b	ERV316A3_12q24.13
HERVIP10F_11q24.2	MER4_19p12a	HERVFH21_Xq11.2a	ERVLE_5q21.3b	ERVLE_5q31.1a	MER4_2p11.2a
HERVIP10F_2q21.2	MER61_19p12c	ERV316A3_3q24a	ERV316A3_8q13.3a	HERVH_19p13.2a	HERVL18_1q32.2
MER101_3q26.31	HERVEA_6q22.31	ERVLB4_16q13b	PABLB_2q31.1	MER4_7q21.12	HERVH_12q13.2b
MER4_19p12a	HERVL_17p11.2b	MER61_3q24a	HERVL_6p25.2	ERVL_Xq21.1a	ERVLE_8q21.13g
HERV3_1q23.3	HML2_4p16.3a	ERVLE_16p11.2b	HERV9_10p13	HERV3_16p13.3	MER34B_1q23.3b
ERV316A3_1p34.3c	MER61_3q13.11	HERVFH21_Xq11.2b	HML6_14q24.2	ERV316A3_12q24.13	HERVL_12p13.1b
HERVIP10FH_17q21.32	MER101_2p16.3	ERVLB4_3q12.3	ERVLE_18q11.2c	MER4_2p11.2a	HERV3_19p13.3
MER4_8p11.1b	HUERSP2_7q35	HERV9_10p13	ERV316A3_2p25.1a	ERV316A3_10q23.33	MER41_1q44a
ERVLB4_3q25.2c	HARLEQUIN_10q23.1	PABLB_2q31.1	ERVLE_8q24.22g	ERVLE_8q21.13g	ERVLE_15q15.1
ERVL_6q15	HERVL18_1q32.2	MER61_12q13.12	HML1_6q23.2	ERVLE_4q21.23a	HERV3_4p16.1
HUERSP3_8p11.1b	HARLEQUIN_19p12b	HERVIP10FH_19q13.43	HERVP71A_2q32.2	ERV316A3_21q21.2g	ERVLE_4q21.23a
